# Supplementary material for: Long-term diosmectite use does not alter the gut microbiota in adults with chronic diarrhea
Source: BMC Microbiol. 2022 Feb 12;22:54. doi: 10.1186/s12866-022-02464-7 (PMC8840705; doi:10.1186/s12866-022-02464-7)
Supplement: Supplementary file 2 — Additional file 2. [file 12866_2022_2464_MOESM2_ESM.xls]

## Sheet: Supplementary Table 1
Supplementary Table 1: results from non-parametric tests on MGS abundance evolution
Non-parametric tests on MGS
	p_nparld	q_nparld	fd_p	fd_q	D-30.D-14_p	D-30.D-1_p	D-30.D8_p	D-30.D35_p	D-14.D-1_p	D-14.D8_p	D-14.D35_p	D-1.D8_p	D-1.D35_p	D8.D35_p
CAG00008	0.811661	0.871463	0.989091	0.993507	0.999999	0.999949	1	0.991608	0.99999	0.999999	0.994175	0.999949	0.997547	0.991608		p_nparld = p-value associated with non-parametric tests for longitudinal data
CAG00011	0.372246	0.71893	0.631787	0.867575	0.999841	0.897689	0.994175	0.979204	0.948394	0.979204	0.994175	0.687247	0.997547	0.864477		fd_p = p-value associated with Friedman tests
CAG00013	0.396695	0.722815	0.296995	0.692475	0.999841	0.845976	0.984218	0.528897	0.912338	0.996122	0.63538	0.988321	0.984218	0.845976		visitX_visitY_p = p-value associated with Nemenyi tests
CAG00014	0.664881	0.814071	0.532891	0.824058	0.988321	0.988321	0.999614	0.925665	0.864477	0.957851	0.997547	0.998545	0.687247	0.845976
CAG00015	0.490802	0.751186	0.673362	0.881977	0.925665	0.966097	0.999949	0.966097	0.999841	0.957851	0.999841	0.984218	1	0.984218
CAG00020	0.395208	0.722815	0.539885	0.832015	0.925665	0.999207	0.957851	0.805438	0.979204	0.999949	0.998545	0.991608	0.912338	0.994175
CAG00022	0.133771	0.708046	0.0224696	0.441492	0.979204	0.999949	0.881728	0.476134	0.991608	0.996122	0.826275	0.925665	0.555566	0.957851
CAG00024	0.350454	0.708046	0.367223	0.768607	0.712421	0.712421	0.712421	0.897689	1	1	0.996122	1	0.996122	0.996122
CAG00025	0.532967	0.766382	0.80251	0.933152	0.999207	0.991608	0.988321	0.99999	0.957851	0.999207	0.997547	0.881728	0.996122	0.979204
CAG01028	0.350876	0.708046	0.420004	0.7807	0.984218	0.988321	0.997547	0.783543	0.845976	0.912338	0.450246	0.999841	0.966097	0.925665
CAG00029	0.393014	0.722815	0.306925	0.699911	0.897689	0.897689	0.912338	0.845976	1	0.999999	0.999949	0.999999	0.999949	0.999841
CAG00760	0.36355	0.711742	0.775296	0.932843	0.984218	0.999207	1	0.999207	0.998545	0.984218	0.998545	0.999207	1	0.999207
CAG00164	0.577969	0.774065	0.886799	0.958746	0.966097	0.99999	0.99999	0.994175	0.979204	0.979204	0.826275	1	0.988321	0.988321
CAG00036	0.179423	0.708046	0.547233	0.832279	0.999207	0.783543	0.999614	0.999949	0.63538	0.991608	0.996122	0.881728	0.845976	0.99999
CAG00037	0.444481	0.726256	0.397742	0.7807	0.997547	0.988321	0.999614	0.999207	0.925665	0.999949	0.979204	0.957851	0.999207	0.991608
CAG00062	0.549074	0.766382	0.839838	0.940693	0.979204	0.999949	0.997547	0.999614	0.991608	0.999207	0.996122	0.999614	0.99999	0.999949
CAG00042	0.537348	0.766382	0.375098	0.773851	0.997547	0.999207	0.925665	0.991608	0.99999	0.988321	0.999949	0.979204	0.999614	0.996122
CAG00044	0.691645	0.825914	0.883044	0.958746	0.988321	0.937677	0.994175	0.996122	0.998545	0.99999	0.999949	0.996122	0.994175	0.999999
CAG00049	0.882261	0.910857	0.908414	0.958817	0.991608	0.996122	0.999841	0.99999	0.925665	0.97319	0.996122	0.999614	0.991608	0.999207
CAG00050	0.249595	0.708046	0.0103715	0.33337	0.979204	0.286002	0.193592	0.528897	0.0838235	0.0489804	0.210218	0.999614	0.994175	0.97319
CAG00052	0.526466	0.766382	0.769154	0.932843	0.999949	0.99999	0.999841	0.999207	0.999999	0.998545	0.996122	0.999207	0.997547	0.99999
CAG00055	0.693768	0.825914	0.231078	0.662326	0.957851	0.999614	0.998545	0.999614	0.988321	0.864477	0.988321	0.988321	1	0.988321
CAG00611	0.768643	0.851983	0.0963211	0.545623	0.912338	0.948394	0.984218	0.912338	0.502384	0.997547	0.424814	0.712421	0.999949	0.63538
CAG00490	0.116634	0.708046	0.217584	0.652751	0.555566	0.826275	0.937677	0.997547	0.991608	0.948394	0.760677	0.998545	0.948394	0.991608
CAG00601	0.585795	0.775317	0.286538	0.692475	0.826275	0.925665	0.246272	0.63538	0.999207	0.864477	0.997547	0.736935	0.979204	0.966097
CAG00103	0.360872	0.711742	0.430054	0.7807	0.999841	1	0.988321	0.979204	0.999841	0.997547	0.994175	0.988321	0.979204	0.99999
CAG00766	0.402163	0.722815	0.0921125	0.545623	0.805438	0.988321	1	0.97319	0.502384	0.805438	0.424814	0.988321	0.999949	0.97319
CAG00301	0.0217818	0.490091	0.0587626	0.53297	0.329232	0.997547	0.783543	0.528897	0.528897	0.948394	0.997547	0.925665	0.736935	0.994175
CAG00146	0.521846	0.766382	0.296511	0.692475	0.999614	0.957851	0.99999	0.999999	0.988321	0.999949	0.999841	0.97319	0.966097	0.999999
CAG00088	0.0720926	0.708046	0.23429	0.66487	0.999207	0.994175	0.925665	0.63538	0.999841	0.979204	0.783543	0.994175	0.864477	0.979204
CAG00653	0.0326372	0.637624	0.360796	0.758683	0.736935	0.937677	0.805438	0.375652	0.991608	0.999949	0.979204	0.997547	0.845976	0.957851
CAG00070	0.387889	0.722815	0.118398	0.553301	0.999207	0.999841	0.957851	0.97319	0.994175	0.881728	0.912338	0.984218	0.991608	0.99999
CAG01051	0.0873799	0.708046	0.279936	0.692475	0.555566	0.99999	0.966097	0.999614	0.608924	0.912338	0.424814	0.979204	0.998545	0.912338
CAG00071	0.64604	0.803536	0.681915	0.885616	0.997547	0.997547	0.994175	0.97319	0.966097	0.99999	0.998545	0.948394	0.881728	0.999614
CAG00112	0.448392	0.726256	0.668659	0.881977	0.736935	0.897689	0.994175	0.997547	0.997547	0.925665	0.897689	0.988321	0.979204	0.99999
CAG00079	0.86271	0.896581	0.685212	0.885616	0.979204	0.937677	0.999841	0.826275	0.999614	0.948394	0.988321	0.881728	0.998545	0.736935
CAG00082	0.325388	0.708046	0.0682241	0.545623	0.99999	0.63538	0.687247	0.712421	0.58228	0.63538	0.661528	0.99999	0.999949	0.999999
CAG00086	0.163187	0.708046	0.287297	0.692475	0.948394	0.997547	0.999841	0.999841	0.826275	0.979204	0.897689	0.988321	0.999841	0.997547
CAG00100	0.348475	0.708046	0.165911	0.606991	0.608924	0.99999	0.999841	0.984218	0.555566	0.712421	0.897689	0.999207	0.97319	0.996122
CAG00101	0.00183171	0.140936	0.0136107	0.382801	1	0.63538	0.897689	0.177897	0.63538	0.897689	0.177897	0.988321	0.925665	0.687247
CAG00102	0.126783	0.708046	0.516489	0.815509	0.991608	0.999999	0.897689	0.991608	0.994175	0.991608	1	0.912338	0.994175	0.991608
CAG00580	0.207195	0.708046	0.148449	0.577547	0.450246	0.994175	0.999999	0.925665	0.712421	0.424814	0.912338	0.991608	0.994175	0.912338
CAG00487	0.72883	0.83258	0.808792	0.935621	0.994175	0.997547	0.999841	0.997547	0.99999	0.999207	0.99999	0.999841	1	0.999841
CAG00110	0.383376	0.722815	0.628909	0.867575	0.988321	0.999841	0.998545	0.999841	0.997547	0.937677	0.966097	0.991608	0.997547	0.999949
CAG00113	0.62979	0.799575	0.33878	0.730478	0.984218	0.999999	0.999207	0.97319	0.988321	0.998545	0.783543	0.999614	0.966097	0.912338
CAG00116	0.177177	0.708046	0.104976	0.553301	0.826275	0.966097	0.994175	0.783543	0.994175	0.966097	0.99999	0.999207	0.988321	0.948394
CAG00117	0.726492	0.83258	0.788874	0.933152	0.999999	0.97319	0.997547	0.997547	0.979204	0.996122	0.996122	0.881728	0.881728	1
CAG00118	0.0116658	0.377544	0.1473	0.577547	0.149262	0.99999	0.925665	0.897689	0.177897	0.58228	0.63538	0.948394	0.925665	0.99999
CAG00121	0.486328	0.746919	0.578957	0.843141	0.97319	0.925665	0.994175	0.97319	0.999614	0.999614	1	0.994175	0.999614	0.999614
CAG00267	0.441655	0.726256	0.370057	0.769599	0.984218	0.998545	0.997547	0.783543	0.999207	0.912338	0.97319	0.97319	0.912338	0.58228
CAG00010_1	0.49396	0.751186	0.0862138	0.545623	0.999841	0.984218	0.957851	0.845976	0.996122	0.912338	0.912338	0.736935	0.988321	0.424814
CAG00342	0.594532	0.779198	0.773375	0.932843	0.991608	0.937677	0.996122	0.991608	0.997547	0.99999	1	0.994175	0.997547	0.99999
CAG00129	0.272035	0.708046	0.10185	0.545623	0.999207	0.999841	0.966097	0.99999	0.994175	0.994175	0.999841	0.925665	0.999207	0.979204
CAG00135	0.39483	0.722815	0.555254	0.833591	0.999949	0.97319	0.997547	0.999999	0.948394	0.999614	0.999841	0.881728	0.979204	0.996122
CAG00384	0.0934103	0.708046	0.038597	0.482463	0.246272	0.997547	0.979204	0.988321	0.424814	0.58228	0.0838235	0.999207	0.925665	0.826275
CAG00170	0.127953	0.708046	0.0744996	0.545623	0.997547	0.99999	0.736935	0.999841	0.994175	0.897689	0.999841	0.687247	0.999207	0.826275
CAG00140	0.203337	0.708046	0.432035	0.7807	1	0.966097	0.897689	0.864477	0.966097	0.897689	0.864477	0.528897	0.476134	0.99999
CAG00534	0.319501	0.708046	0.101177	0.545623	0.99999	0.937677	0.99999	0.991608	0.912338	0.999841	0.984218	0.957851	0.997547	0.996122
CAG00141	0.30482	0.708046	0.529322	0.821655	0.58228	0.994175	0.712421	0.783543	0.826275	0.999614	0.997547	0.912338	0.948394	0.999949
CAG00142	0.921884	0.938569	0.866619	0.953918	0.966097	0.999841	0.979204	0.991608	0.988321	0.99999	0.999614	0.994175	0.998545	0.999949
CAG00148	0.823072	0.873544	0.709768	0.89499	0.991608	0.999999	0.994175	0.999949	0.994175	0.999999	0.997547	0.996122	0.99999	0.998545
CAG00243	0.082159	0.708046	0.43779	0.7807	0.948394	0.528897	0.984218	0.999999	0.925665	0.999614	0.957851	0.845976	0.555566	0.988321
CAG00260	0.4747	0.73618	0.567342	0.836828	1	0.999841	0.997547	0.996122	0.999841	0.997547	0.996122	0.988321	0.999614	0.957851
CAG00159	0.176891	0.708046	0.122956	0.553301	0.124179	0.997547	0.948394	0.712421	0.246272	0.476134	0.805438	0.994175	0.881728	0.984218
CAG00160	0.330912	0.708046	0.0497846	0.516942	0.329232	0.999614	0.991608	0.984218	0.450246	0.608924	0.661528	0.999207	0.997547	0.99999
CAG00854	0.440059	0.726256	0.208363	0.640804	0.925665	0.999841	0.994175	0.979204	0.966097	0.994175	0.63538	0.999207	0.948394	0.864477
CAG00563	0.625644	0.799575	0.587238	0.852443	0.99999	0.966097	0.783543	0.783543	0.948394	0.736935	0.736935	0.988321	0.988321	1
CAG00168	0.0160319	0.400798	0.00164166	0.134199	0.97319	0.999999	0.805438	0.760677	0.979204	0.424814	0.375652	0.783543	0.736935	0.99999
CAG00171	0.363779	0.711742	0.338613	0.730478	0.994175	0.997547	0.966097	0.999207	0.99999	0.999207	0.999841	0.997547	0.99999	0.994175
CAG00175	0.628681	0.799575	0.909796	0.958817	0.988321	0.999841	0.997547	0.999207	0.997547	0.999841	0.999207	0.999841	0.99999	0.99999
CAG00176	0.476063	0.73618	0.837214	0.940693	0.99999	0.999841	0.999207	0.999207	0.999207	0.999841	0.999841	0.994175	0.994175	1
CAG00178	0.332407	0.708046	0.981407	0.991631	0.997547	0.99999	0.999949	0.988321	0.999207	0.999614	0.999841	0.999999	0.994175	0.996122
CAG00179	0.370793	0.71893	0.735759	0.9071	0.99999	0.997547	0.998545	0.991608	0.994175	0.999614	0.984218	0.97319	0.999949	0.948394
CAG00183	0.809412	0.871463	0.847783	0.944313	0.948394	0.988321	0.966097	0.937677	0.999207	0.99999	0.999999	0.999841	0.998545	0.999949
CAG00186	0.0134745	0.400798	0.00664441	0.271817	0.00728529	0.0838235	0.925665	0.58228	0.925665	0.0838235	0.329232	0.424814	0.826275	0.966097
CAG00187	0.175364	0.708046	0.160796	0.594033	0.988321	0.63538	0.988321	0.912338	0.897689	0.864477	0.996122	0.329232	0.984218	0.661528
CAG00189	0.581541	0.774241	0.258784	0.688141	0.864477	0.999841	0.988321	0.994175	0.925665	0.988321	0.63538	0.997547	0.979204	0.897689
CAG00190	0.265954	0.708046	0.109745	0.553301	0.999207	0.997547	0.760677	0.999949	0.99999	0.881728	0.996122	0.912338	0.991608	0.687247
CAG00194	0.855759	0.895562	0.781954	0.933152	0.736935	0.966097	0.925665	0.979204	0.979204	0.994175	0.966097	0.999841	0.99999	0.999207
CAG50001	0.0484378	0.708046	0.212063	0.644787	0.712421	0.897689	0.999207	0.984218	0.193592	0.555566	0.375652	0.966097	0.996122	0.998545
CAG00208	0.623435	0.799575	0.617157	0.866093	0.687247	0.712421	0.712421	0.912338	0.999999	0.999999	0.991608	1	0.994175	0.994175
CAG00209	0.168087	0.708046	0.456846	0.793748	0.999207	0.948394	0.99999	0.783543	0.988321	0.997547	0.897689	0.925665	0.994175	0.736935
CAG00210	0.682813	0.824826	0.447361	0.78946	0.99999	0.979204	0.994175	0.897689	0.966097	0.997547	0.925665	0.864477	0.58228	0.988321
CAG00211	0.699331	0.825982	0.205203	0.640804	0.999841	0.736935	0.925665	0.966097	0.826275	0.966097	0.988321	0.994175	0.979204	0.999841
CAG00212	0.787151	0.861844	0.4338	0.7807	0.996122	0.999207	0.661528	0.999207	0.97319	0.864477	0.97319	0.502384	1	0.502384
CAG00214	0.652712	0.803536	0.638252	0.867575	0.999841	0.999999	0.998545	0.991608	0.999614	0.991608	0.97319	0.999207	0.994175	0.999841
CAG00218	0.190686	0.708046	0.205342	0.640804	0.58228	0.991608	0.424814	0.991608	0.845976	0.999207	0.845976	0.712421	1	0.712421
CAG00006_1	0.156423	0.708046	0.150854	0.577547	1	0.897689	0.966097	0.957851	0.897689	0.966097	0.957851	0.999207	0.999614	0.999999
CAG00223	0.521968	0.766382	0.278883	0.692475	0.783543	1	0.476134	0.687247	0.783543	0.988321	0.999841	0.476134	0.687247	0.997547
CAG00353	0.73702	0.833314	0.996431	0.996966	0.99999	1	1	0.99999	0.99999	0.99999	0.999841	1	0.99999	0.99999
CAG00945	0.147489	0.708046	0.451127	0.78991	0.998545	0.999841	0.999999	0.687247	0.999949	0.999207	0.502384	0.999949	0.58228	0.661528
CAG00429	0.572534	0.773694	0.603311	0.858188	0.999841	0.999999	0.998545	0.984218	0.999949	0.991608	0.957851	0.997547	0.979204	0.999207
CAG00231	0.651204	0.803536	0.151446	0.577547	0.58228	0.897689	0.925665	0.999841	0.124179	0.966097	0.476134	0.424814	0.948394	0.864477
CAG00238	0.222474	0.708046	0.29855	0.692514	0.997547	0.999207	0.998545	0.864477	0.979204	0.999999	0.687247	0.984218	0.948394	0.712421
CAG00304	0.871708	0.903844	0.311063	0.699911	0.687247	0.608924	0.450246	0.988321	0.999949	0.996122	0.925665	0.999207	0.881728	0.760677
CAG00239	0.325974	0.708046	0.138017	0.575072	0.375652	0.948394	0.99999	0.99999	0.0838235	0.424814	0.424814	0.925665	0.925665	1
CAG00242	0.243185	0.708046	0.238755	0.66487	0.994175	0.99999	0.994175	0.957851	0.988321	1	0.998545	0.988321	0.937677	0.998545
CAG00245	0.404776	0.722815	0.795999	0.933152	0.997547	0.999949	0.999949	0.99999	0.999614	0.991608	0.999207	0.999207	0.999999	0.999614
CAG00247	0.204683	0.708046	0.142367	0.577547	0.994175	0.966097	0.99999	0.997547	0.999207	0.997547	0.948394	0.979204	0.864477	0.994175
CAG00248	0.062155	0.708046	0.223714	0.662311	0.805438	0.661528	0.177897	0.912338	0.999207	0.805438	0.999207	0.912338	0.988321	0.661528
CAG00249	0.940035	0.949118	0.339266	0.730478	0.375652	0.826275	0.999841	0.826275	0.948394	0.476134	0.948394	0.897689	1	0.897689
CAG00251	0.919518	0.938284	0.0701582	0.545623	0.661528	0.966097	0.476134	0.966097	0.957851	0.998545	0.957851	0.864477	1	0.864477
CAG00253	0.148202	0.708046	0.0972446	0.545623	0.352068	0.999999	0.99999	0.966097	0.375652	0.307196	0.760677	0.999949	0.97319	0.948394
CAG00254	0.915532	0.938284	0.712014	0.89499	0.994175	0.881728	0.925665	0.805438	0.984218	0.994175	0.957851	0.999949	0.999841	0.998545
CAG00259	0.0734322	0.708046	0.00223089	0.134199	0.984218	0.736935	0.864477	0.528897	0.957851	0.991608	0.845976	0.999207	0.997547	0.979204
CAG00265	0.0991425	0.708046	0.0358803	0.474886	0.58228	0.897689	0.864477	0.783543	0.979204	0.988321	0.997547	0.99999	0.999207	0.999841
CAG00268	0.0667256	0.708046	0.0723635	0.545623	0.826275	0.375652	0.246272	1	0.948394	0.864477	0.826275	0.999207	0.375652	0.246272
CAG00270	0.680937	0.824826	0.262277	0.690204	0.979204	0.736935	0.783543	0.826275	0.375652	0.424814	0.476134	0.99999	0.999841	0.99999
CAG00271	0.25662	0.708046	0.109284	0.553301	0.897689	0.988321	0.999841	0.999207	0.63538	0.826275	0.783543	0.997547	0.999207	0.99999
CAG00272	0.495783	0.751186	0.600774	0.858188	0.999841	0.996122	0.999614	0.897689	0.999614	0.996122	0.948394	0.979204	0.984218	0.805438
CAG00273	0.465368	0.73344	0.550221	0.832279	0.988321	0.528897	0.994175	0.845976	0.826275	0.99999	0.984218	0.783543	0.984218	0.97319
CAG00274	0.332186	0.708046	0.837214	0.940693	0.99999	0.999207	0.999841	0.999841	0.999841	0.999207	0.999207	0.994175	0.994175	1
CAG00275	0.174337	0.708046	0.296671	0.692475	0.687247	0.966097	0.424814	0.608924	0.966097	0.994175	0.999949	0.826275	0.937677	0.998545
CAG00282	0.0720714	0.708046	0.0295221	0.451355	0.999949	0.994175	0.925665	0.687247	0.998545	0.957851	0.760677	0.994175	0.897689	0.988321
CAG00284	0.0012077	0.140936	0.00264978	0.134199	0.994175	0.102449	0.897689	0.0437259	0.0346412	0.687247	0.0126275	0.528897	0.997547	0.329232
CAG00826	0.268938	0.708046	0.118892	0.553301	0.999949	0.999207	0.991608	0.984218	0.999949	0.979204	0.966097	0.957851	0.937677	0.99999
CAG00288	0.814429	0.871463	0.799779	0.933152	0.999207	0.999841	0.979204	0.999207	0.99999	0.925665	0.988321	0.948394	0.994175	0.997547
CAG00291	0.76286	0.851968	0.622071	0.866093	0.999207	0.999999	0.783543	0.925665	0.999614	0.897689	0.979204	0.805438	0.937677	0.997547
CAG00293	0.280159	0.708046	0.144589	0.577547	0.97319	0.805438	0.979204	0.979204	0.424814	0.760677	0.760677	0.984218	0.984218	1
CAG00294	0.401508	0.722815	0.792735	0.933152	0.948394	0.999841	0.991608	0.998545	0.979204	0.998545	0.991608	0.998545	0.999949	0.999841
CAG00296	0.675323	0.823565	0.49518	0.805725	0.988321	0.999614	0.999207	0.984218	0.998545	0.999207	0.845976	0.999999	0.948394	0.937677
CAG00297	0.309219	0.708046	0.270916	0.692475	0.897689	0.994175	0.957851	0.966097	0.988321	0.999614	0.999207	0.998545	0.999207	0.999999
CAG00298	0.541256	0.766382	0.0399228	0.485548	0.997547	0.996122	0.805438	0.984218	0.957851	0.608924	0.999614	0.948394	0.897689	0.476134
CAG00305	0.731999	0.833302	0.412515	0.7807	0.58228	1	0.845976	0.979204	0.58228	0.991608	0.897689	0.845976	0.979204	0.991608
CAG00300	0.256156	0.708046	0.209329	0.640804	0.999207	1	0.997547	0.966097	0.999207	0.99999	0.994175	0.997547	0.966097	0.997547
CAG00523	0.234174	0.708046	0.0915782	0.545623	0.881728	0.996122	0.712421	0.805438	0.979204	0.997547	0.999841	0.897689	0.948394	0.999841
CAG00302	0.762985	0.851968	0.955946	0.979337	0.999999	0.999614	0.999841	0.99999	0.999841	0.999614	0.999949	0.996122	0.998545	0.99999
CAG00303	0.250594	0.708046	0.113523	0.553301	0.948394	0.63538	0.760677	0.991608	0.966097	0.991608	0.760677	0.999614	0.352068	0.476134
CAG00306	0.834247	0.88279	0.923602	0.961027	0.999207	0.999841	0.994175	0.997547	0.994175	0.999841	0.99999	0.979204	0.988321	0.99999
CAG00309	0.534382	0.766382	0.266194	0.692475	0.996122	0.897689	0.957851	0.826275	0.712421	0.997547	0.957851	0.502384	0.286002	0.996122
CAG00320	0.539803	0.766382	0.625284	0.866093	1	0.999614	0.925665	1	0.999614	0.925665	1	0.97319	0.999614	0.925665
CAG00321	0.0117458	0.377544	0.00463023	0.20836	0.999841	0.998545	0.998545	0.63538	0.991608	0.999949	0.528897	0.979204	0.805438	0.450246
CAG00324	0.193051	0.708046	0.0281855	0.451355	0.991608	0.999207	0.999614	0.608924	0.957851	0.966097	0.329232	0.999999	0.760677	0.736935
CAG00326	0.193681	0.708046	0.0699932	0.545623	0.99999	0.966097	0.966097	0.925665	0.948394	0.948394	0.897689	1	0.999841	0.999841
CAG00327	0.467771	0.73344	0.248218	0.66487	0.948394	0.999949	0.97319	0.999841	0.97319	0.661528	0.979204	0.948394	0.999999	0.937677
CAG00328	0.462534	0.732889	0.569043	0.836828	0.99999	0.937677	0.783543	0.991608	0.957851	0.826275	0.996122	0.996122	0.997547	0.957851
CAG00329	0.529617	0.766382	0.336458	0.730478	0.979204	0.999207	0.783543	0.897689	0.997547	0.424814	0.58228	0.63538	0.783543	0.999207
CAG00335	0.223289	0.708046	0.701471	0.892441	0.999841	0.687247	0.925665	0.979204	0.783543	0.966097	0.994175	0.988321	0.948394	0.999207
CAG00019_1	0.770903	0.851983	0.959261	0.979337	0.999614	0.997547	0.999999	0.997547	0.984218	0.999841	0.984218	0.996122	1	0.996122
CAG00341	0.274327	0.708046	0.0983118	0.545623	0.994175	0.997547	0.988321	0.864477	0.99999	0.897689	0.979204	0.925665	0.966097	0.58228
CAG00345	0.542607	0.766382	0.772482	0.932843	0.999207	1	0.999841	0.994175	0.999207	0.99999	0.999841	0.999841	0.994175	0.999207
CAG00357	0.846067	0.887483	0.867005	0.953918	0.999207	0.999949	0.912338	0.999207	0.996122	0.97319	1	0.864477	0.996122	0.97319
CAG00360	0.161206	0.708046	0.026818	0.447251	0.937677	0.996122	0.227779	0.937677	0.994175	0.687247	0.528897	0.424814	0.783543	0.0346412
CAG00366	0.814257	0.871463	0.918333	0.958817	0.988321	0.994175	0.99999	0.999841	0.897689	0.994175	0.966097	0.988321	0.999207	0.999207
CAG00367	0.239388	0.708046	0.0206127	0.441492	0.864477	0.97319	0.957851	0.991608	0.996122	0.998545	0.608924	0.99999	0.826275	0.783543
CAG00369	0.579882	0.774241	0.281391	0.692475	0.999841	0.994175	0.979204	0.994175	0.979204	0.948394	0.999207	0.999841	0.925665	0.864477
CAG00371	0.584345	0.775317	0.289761	0.692475	0.502384	0.912338	0.555566	0.661528	0.948394	0.99999	0.999207	0.966097	0.988321	0.999841
CAG00375	0.748841	0.842447	0.722778	0.903187	0.997547	0.999841	0.994175	0.991608	0.988321	0.99999	0.999949	0.979204	0.97319	0.999999
CAG00568	0.717588	0.83258	0.729453	0.903187	0.988321	0.999614	0.999841	0.864477	0.998545	0.997547	0.988321	0.999999	0.937677	0.925665
CAG00393	0.184506	0.708046	0.246014	0.66487	0.999949	0.988321	0.997547	0.528897	0.97319	0.991608	0.450246	0.999841	0.826275	0.736935
CAG00400	0.281163	0.708046	0.231078	0.662326	0.966097	0.988321	0.966097	0.912338	0.999841	1	0.999614	0.999841	0.996122	0.999614
CAG00407	0.56323	0.769278	0.730578	0.903187	0.999614	0.999949	0.998545	0.996122	0.99999	0.988321	0.999841	0.994175	0.999207	0.966097
CAG00408	0.281139	0.708046	0.394997	0.7807	0.996122	0.957851	0.925665	0.805438	0.826275	0.760677	0.58228	0.999949	0.994175	0.998545
CAG00413	0.233146	0.708046	0.4306	0.7807	0.99999	0.99999	0.996122	0.984218	1	0.998545	0.97319	0.998545	0.97319	0.897689
CAG00414	0.94279	0.949118	0.946889	0.975058	0.988321	0.999207	0.999949	0.994175	0.999207	0.97319	0.99999	0.996122	0.999841	0.984218
CAG00732	0.222126	0.708046	0.242675	0.66487	0.994175	0.988321	0.997547	0.994175	0.897689	0.948394	0.925665	0.999841	0.99999	0.99999
CAG00420	0.117839	0.708046	0.0866126	0.545623	0.999999	0.999207	1	0.687247	0.999614	0.999999	0.661528	0.999207	0.528897	0.687247
CAG00424	0.19904	0.708046	0.765802	0.932843	0.999614	0.99999	0.991608	0.991608	0.998545	0.999207	0.999207	0.984218	0.984218	1
CAG00426	0.182399	0.708046	0.394729	0.7807	0.997547	0.881728	0.99999	0.999207	0.97319	0.994175	0.99999	0.845976	0.957851	0.997547
CAG00432	0.635182	0.80065	0.80193	0.933152	0.997547	0.997547	0.912338	0.999949	1	0.984218	0.999614	0.984218	0.999614	0.948394
CAG00436	0.325073	0.708046	0.500495	0.805725	0.957851	0.999841	0.994175	0.996122	0.984218	0.998545	0.997547	0.999207	0.999614	0.999999
CAG00439	0.399674	0.722815	0.191922	0.634772	0.826275	0.988321	0.988321	0.994175	0.979204	0.979204	0.58228	1	0.897689	0.897689
CAG00441	0.0595287	0.708046	0.282865	0.692475	0.528897	0.999841	0.99999	0.999841	0.424814	0.58228	0.63538	0.999207	0.997547	0.99999
CAG00448	0.287064	0.708046	0.484479	0.805725	0.99999	0.99999	0.999207	0.937677	0.999841	0.997547	0.912338	0.999841	0.957851	0.984218
CAG00450	0.242514	0.708046	0.0481693	0.516942	0.805438	0.912338	0.826275	0.826275	0.999207	0.999999	0.999999	0.999614	0.999614	1
CAG00452	0.307733	0.708046	0.145246	0.577547	0.948394	0.997547	0.912338	0.999949	0.994175	0.999949	0.97319	0.984218	0.999614	0.948394
CAG00454	0.460735	0.732889	0.425685	0.7807	0.988321	0.528897	0.999841	0.979204	0.826275	0.966097	0.99999	0.424814	0.864477	0.948394
CAG00455	0.622677	0.799575	0.26784	0.692475	0.988321	0.476134	0.897689	0.999999	0.783543	0.994175	0.991608	0.948394	0.502384	0.912338
CAG00460	0.178379	0.708046	0.50134	0.805725	0.99999	0.925665	0.997547	0.63538	0.897689	0.994175	0.58228	0.988321	0.979204	0.826275
CAG00461	0.561385	0.769278	0.0833295	0.545623	0.937677	0.988321	0.998545	0.966097	0.998545	0.826275	0.999949	0.937677	0.999841	0.881728
CAG00463	0.592013	0.779198	0.433367	0.7807	0.687247	0.988321	0.63538	0.805438	0.925665	0.99999	0.999614	0.897689	0.97319	0.998545
CAG00469	0.156616	0.708046	0.438264	0.7807	0.988321	0.687247	0.998545	0.99999	0.925665	0.937677	0.979204	0.502384	0.63538	0.999614
CAG00470	0.339106	0.708046	0.0469857	0.516942	0.177897	0.476134	0.948394	0.997547	0.979204	0.58228	0.329232	0.897689	0.687247	0.994175
CAG00474	0.262846	0.708046	0.323896	0.717997	0.988321	0.999207	0.966097	0.97319	0.948394	0.783543	0.805438	0.994175	0.996122	0.999999
CAG00479	0.388831	0.722815	0.980379	0.991631	0.999999	0.999207	0.999841	0.999999	0.998545	0.999614	0.99999	0.99999	0.999614	0.999949
CAG00481	0.233034	0.708046	0.311072	0.699911	0.912338	0.826275	0.999999	0.999999	0.999614	0.897689	0.897689	0.805438	0.805438	1
CAG00482	0.306002	0.708046	0.424703	0.7807	0.988321	0.826275	0.476134	0.998545	0.979204	0.783543	0.999614	0.979204	0.937677	0.661528
CAG00483	0.816901	0.871463	0.835363	0.940693	0.996122	1	0.998545	0.999841	0.996122	0.99999	0.999614	0.998545	0.999841	0.999949
CAG00982	0.728622	0.83258	0.694963	0.888447	0.999207	0.957851	0.997547	0.999207	0.881728	0.979204	0.988321	0.996122	0.991608	0.99999
CAG00493	0.307455	0.708046	0.203915	0.640804	0.997547	1	0.997547	0.912338	0.997547	1	0.760677	0.997547	0.912338	0.760677
CAG00497	0.715238	0.83258	0.667891	0.881977	0.988321	0.998545	0.999949	0.984218	0.937677	0.97319	0.999999	0.999841	0.925665	0.966097
CAG00502	0.430469	0.726256	0.317131	0.709994	0.97319	0.99999	0.999999	0.783543	0.957851	0.966097	0.984218	0.999999	0.736935	0.760677
CAG00505	0.716554	0.83258	0.86425	0.953918	0.994175	0.997547	0.999207	0.999841	0.99999	0.999841	0.979204	0.99999	0.988321	0.994175
CAG00506	0.516075	0.766382	0.460952	0.797802	0.826275	0.736935	0.937677	0.352068	0.999841	0.998545	0.937677	0.991608	0.97319	0.826275
CAG00508	0.839632	0.88279	0.94286	0.975058	0.99999	0.994175	0.999207	0.997547	0.988321	0.999841	0.994175	0.966097	0.99999	0.979204
CAG00509	0.494857	0.751186	0.625511	0.866093	0.997547	0.999841	0.979204	0.991608	0.999841	0.999207	0.937677	0.994175	0.97319	0.845976
CAG00513	0.169633	0.708046	0.154587	0.579702	0.99999	0.999841	0.999207	0.948394	0.99999	0.999841	0.966097	0.99999	0.979204	0.988321
CAG00515	0.176641	0.708046	0.0129929	0.382801	0.661528	0.783543	0.97319	0.736935	0.092765	0.948394	0.0755888	0.399924	0.99999	0.352068
CAG00518	0.799767	0.869312	0.658559	0.880574	0.999999	0.948394	0.984218	0.984218	0.957851	0.988321	0.988321	0.999614	0.999614	1
CAG00520	0.549985	0.766382	0.348291	0.742801	0.998545	0.845976	0.957851	0.991608	0.687247	0.994175	0.999841	0.424814	0.58228	0.999207
CAG00519	0.645885	0.803536	0.573857	0.838427	0.925665	0.97319	0.966097	0.999999	0.999614	0.999841	0.912338	0.999999	0.966097	0.957851
CAG00721	0.570942	0.773694	0.726787	0.903187	0.999614	0.97319	0.996122	0.999999	0.925665	0.979204	0.999207	0.999207	0.979204	0.997547
CAG01700	0.271165	0.708046	0.0906942	0.545623	0.555566	1	0.997547	0.999841	0.555566	0.352068	0.450246	0.997547	0.999841	0.999841
CAG00533	0.145371	0.708046	0.135649	0.575072	0.997547	0.996122	0.998545	0.736935	0.999999	0.97319	0.897689	0.966097	0.912338	0.555566
CAG00541	0.00693114	0.259918	0.0996017	0.545623	0.999841	0.826275	0.286002	0.925665	0.736935	0.210218	0.864477	0.897689	0.999207	0.783543
CAG00547	0.40428	0.722815	0.181928	0.623483	0.999207	0.925665	0.979204	0.925665	0.979204	0.997547	0.979204	0.999207	1	0.999207
CAG00549	0.442986	0.726256	0.493246	0.805725	0.925665	0.864477	0.994175	0.979204	0.999841	0.994175	0.63538	0.979204	0.528897	0.864477
CAG00552	0.609489	0.791884	0.189759	0.632531	0.937677	0.925665	0.881728	0.984218	0.999999	0.999841	0.999207	0.999949	0.998545	0.994175
CAG00554	0.118821	0.708046	0.0623967	0.539972	0.997547	0.227779	0.988321	0.736935	0.112909	0.925665	0.528897	0.502384	0.912338	0.948394
CAG00555	0.687561	0.825914	0.798592	0.933152	0.948394	0.994175	0.925665	0.99999	0.997547	0.99999	0.966097	0.994175	0.997547	0.948394
CAG00557	0.315138	0.708046	0.456258	0.793748	0.999207	0.999841	0.999207	0.991608	0.99999	0.988321	0.999614	0.994175	0.998545	0.957851
CAG00562	0.440247	0.726256	0.406006	0.7807	0.999207	0.999841	0.997547	0.99999	0.99999	0.979204	0.997547	0.988321	0.999207	0.999207
CAG00558	0.451893	0.726256	0.259964	0.688141	0.997547	0.999999	0.864477	0.999949	0.996122	0.687247	0.991608	0.881728	0.99999	0.912338
CAG00559	0.786833	0.861844	0.968703	0.98401	0.999841	0.999999	0.999949	0.999614	0.999614	0.998545	0.999999	0.99999	0.999207	0.997547
CAG00560	0.170137	0.708046	0.649789	0.875464	0.991608	0.997547	0.805438	0.937677	0.999949	0.966097	0.997547	0.937677	0.991608	0.997547
CAG50002	0.0741761	0.708046	0.512582	0.81383	0.63538	0.999949	0.984218	1	0.712421	0.912338	0.63538	0.994175	0.999949	0.984218
CAG00571	0.284849	0.708046	0.491178	0.805725	0.99999	0.99999	0.99999	0.957851	1	0.999841	0.937677	0.999841	0.937677	0.97319
CAG00572	0.00136002	0.140936	0.00245907	0.134199	0.996122	0.996122	0.864477	0.227779	0.948394	0.661528	0.102449	0.97319	0.424814	0.805438
CAG00577	0.32834	0.708046	0.410031	0.7807	0.925665	0.476134	0.999207	0.999841	0.925665	0.979204	0.966097	0.63538	0.58228	0.99999
CAG00578	0.46196	0.732889	0.497177	0.805725	0.608924	0.937677	0.826275	0.999614	0.966097	0.996122	0.736935	0.998545	0.979204	0.912338
CAG00582	0.0557239	0.708046	0.114184	0.553301	0.999841	0.999841	0.63538	0.375652	1	0.528897	0.286002	0.528897	0.286002	0.994175
CAG00587	0.166456	0.708046	0.0215418	0.441492	0.998545	0.979204	0.97319	0.99999	0.912338	0.997547	0.999614	0.760677	0.966097	0.984218
CAG00596	0.421101	0.726256	0.637121	0.867575	0.97319	0.925665	0.999841	0.999207	0.999614	0.991608	0.996122	0.966097	0.979204	0.99999
CAG00597	0.937176	0.949118	0.950447	0.976487	0.999999	0.998545	0.997547	0.999614	0.999207	0.996122	0.999207	0.97319	0.988321	0.999949
CAG00603	0.420824	0.726256	0.182888	0.623483	0.999841	0.826275	0.994175	0.881728	0.736935	0.979204	0.805438	0.966097	0.999949	0.984218
CAG00604	0.379437	0.722815	0.480335	0.805725	1	0.998545	0.991608	0.937677	0.998545	0.991608	0.937677	0.948394	0.988321	0.736935
CAG00607	0.241675	0.708046	0.573597	0.838427	0.979204	0.979204	0.984218	0.937677	1	0.999999	0.999614	0.999999	0.999614	0.999207
CAG00610	0.887915	0.914329	0.693872	0.888447	0.999949	0.998545	0.997547	0.998545	0.999841	0.991608	0.994175	0.97319	0.979204	0.999999
CAG00612	0.423533	0.726256	0.450125	0.78991	0.937677	0.998545	0.881728	0.996122	0.826275	0.424814	0.783543	0.966097	0.99999	0.979204
CAG00618	0.0723589	0.708046	0.100302	0.545623	0.99999	0.999207	0.476134	0.307196	0.999841	0.528897	0.352068	0.63538	0.450246	0.998545
CAG00619	0.0942504	0.708046	0.0492603	0.516942	0.58228	0.864477	0.783543	0.948394	0.988321	0.997547	0.177897	0.999841	0.424814	0.329232
CAG00620	0.217323	0.708046	0.146445	0.577547	0.999841	0.210218	0.997547	0.712421	0.286002	0.999841	0.805438	0.375652	0.912338	0.881728
CAG00783	0.475221	0.73618	0.945023	0.975058	0.997547	0.999949	0.999949	0.99999	0.991608	0.999614	0.999207	0.999207	0.999614	0.999999
CAG00625	0.209758	0.708046	0.05658	0.53297	0.99999	0.999207	0.984218	0.783543	0.997547	0.97319	0.736935	0.998545	0.897689	0.97319
CAG00628	0.954956	0.957083	0.619754	0.866093	0.997547	0.999841	0.988321	0.897689	0.988321	0.925665	0.736935	0.997547	0.948394	0.994175
CAG00629	0.72041	0.83258	0.799779	0.933152	0.948394	0.994175	0.999841	0.948394	0.997547	0.979204	1	0.999207	0.997547	0.979204
CAG01319	0.239008	0.708046	0.245215	0.66487	0.979204	1	0.97319	0.999999	0.979204	0.999999	0.984218	0.97319	0.999999	0.979204
CAG00635	0.555714	0.766382	0.90832	0.958817	0.99999	0.994175	0.99999	0.999999	0.988321	1	0.999999	0.988321	0.991608	0.999999
CAG00636	0.315754	0.708046	0.479262	0.805725	0.999207	0.966097	0.966097	0.998545	0.994175	0.994175	0.999999	1	0.996122	0.996122
CAG00637	0.228871	0.708046	0.201323	0.640804	1	0.991608	0.999949	0.966097	0.991608	0.999949	0.966097	0.997547	0.999614	0.984218
CAG00638	0.304279	0.708046	0.207149	0.640804	0.966097	0.999841	0.999841	0.999841	0.988321	0.988321	0.925665	1	0.997547	0.997547
CAG00639	0.296599	0.708046	0.784654	0.933152	0.997547	0.99999	1	0.999207	0.994175	0.997547	0.979204	0.99999	0.999841	0.999207
CAG00644	0.421272	0.726256	0.4846	0.805725	0.999207	0.997547	0.97319	0.999841	0.99999	0.996122	0.994175	0.998545	0.988321	0.937677
CAG00650	0.246594	0.708046	0.443296	0.785368	0.997547	0.826275	0.864477	0.783543	0.63538	0.687247	0.58228	0.99999	0.99999	0.999841
CAG00651	0.272504	0.708046	0.172839	0.608687	0.845976	0.996122	0.999841	0.736935	0.63538	0.912338	0.999614	0.984218	0.502384	0.826275
CAG00666	0.79889	0.869312	0.822288	0.940693	0.864477	0.994175	0.999949	0.948394	0.979204	0.912338	0.999207	0.998545	0.997547	0.97319
CAG00667	0.234551	0.708046	0.0592188	0.53297	0.984218	0.661528	0.307196	0.999949	0.329232	0.102449	0.966097	0.979204	0.736935	0.375652
CAG00669	0.153923	0.708046	0.371118	0.769599	0.988321	0.979204	0.997547	1	0.826275	0.925665	0.988321	0.999207	0.979204	0.997547
CAG00670	0.450238	0.726256	0.88041	0.958746	0.997547	0.999614	0.999949	0.999614	0.984218	0.991608	0.984218	0.99999	1	0.99999
CAG00672	0.735157	0.833302	0.725697	0.903187	0.948394	0.988321	0.97319	0.845976	0.999207	0.999949	0.998545	0.999949	0.984218	0.994175
CAG00673	0.368949	0.718732	0.482965	0.805725	0.998545	0.996122	0.999614	0.996122	0.99999	0.988321	0.99999	0.979204	1	0.979204
CAG00674	0.103001	0.708046	0.0744712	0.545623	0.999841	0.999207	0.999841	0.912338	0.994175	0.997547	0.957851	0.99999	0.805438	0.845976
CAG00675	0.340584	0.708046	0.386327	0.7807	0.897689	0.979204	0.99999	0.897689	0.997547	0.925665	1	0.988321	0.997547	0.925665
CAG00676	0.287081	0.708046	0.154587	0.579702	0.99999	0.948394	0.999207	0.999207	0.966097	0.999841	0.997547	0.988321	0.864477	0.988321
CAG00681	0.320982	0.708046	0.633605	0.867575	0.999614	0.999207	0.998545	0.998545	0.991608	0.988321	0.988321	0.999999	0.999999	1
CAG00686	0.628448	0.799575	0.543523	0.832279	0.937677	0.805438	0.979204	0.999614	0.997547	0.999614	0.979204	0.984218	0.897689	0.996122
CAG00692	0.522199	0.766382	0.610153	0.863424	0.97319	0.99999	0.97319	0.984218	0.957851	1	0.783543	0.957851	0.991608	0.783543
CAG00983	0.17033	0.708046	0.0778356	0.545623	0.988321	0.999614	0.999949	0.979204	0.998545	0.97319	0.826275	0.997547	0.937677	0.991608
CAG00696	0.547444	0.766382	0.982817	0.991631	0.999614	0.999841	0.99999	0.999207	0.999999	0.999949	0.991608	0.99999	0.994175	0.997547
CAG00697	0.728248	0.83258	0.822416	0.940693	0.997547	0.966097	0.997547	0.999841	0.997547	0.966097	0.999841	0.864477	0.988321	0.988321
CAG00702	0.184958	0.708046	0.119954	0.553301	0.999841	0.210218	0.826275	0.881728	0.286002	0.897689	0.937677	0.826275	0.760677	0.999949
CAG00705	0.388659	0.722815	0.17449	0.608687	0.966097	0.999949	1	0.999949	0.937677	0.966097	0.937677	0.999949	1	0.999949
CAG00708	0.449126	0.726256	0.237848	0.66487	0.999207	0.988321	0.999207	0.661528	0.948394	0.988321	0.502384	0.999207	0.912338	0.805438
CAG00710	0.159462	0.708046	0.909796	0.958817	0.99999	0.999841	0.999207	0.997547	0.99999	0.999841	0.999207	0.99999	0.999841	0.99999
CAG00711	0.422052	0.726256	0.202492	0.640804	0.994175	0.997547	0.994175	0.999949	0.948394	0.925665	0.998545	0.99999	0.991608	0.984218
CAG00713	0.416881	0.726256	0.820012	0.940693	1	0.966097	0.991608	0.999949	0.966097	0.991608	0.999949	0.999614	0.984218	0.997547
CAG00718	0.349918	0.708046	0.404706	0.7807	0.999614	0.988321	0.826275	0.984218	0.998545	0.912338	0.948394	0.979204	0.845976	0.502384
CAG00719	0.193107	0.708046	0.174054	0.608687	0.999999	0.999999	0.881728	0.99999	0.99999	0.897689	0.999999	0.864477	0.999949	0.912338
CAG00720	0.918075	0.938284	0.798161	0.933152	0.984218	1	0.979204	0.881728	0.984218	0.999999	0.994175	0.979204	0.881728	0.996122
CAG00729	0.431588	0.726256	0.46675	0.804742	0.984218	0.97319	0.99999	1	0.99999	0.991608	0.984218	0.984218	0.97319	0.99999
CAG00727	0.0811047	0.708046	0.0341095	0.46513	0.826275	0.897689	0.63538	0.948394	0.286002	0.997547	0.375652	0.149262	0.999841	0.210218
CAG00731	0.180215	0.708046	0.0192684	0.441492	1	0.966097	0.826275	0.925665	0.966097	0.826275	0.925665	0.424814	0.58228	0.999207
CAG00733	0.239037	0.708046	0.711709	0.89499	0.999999	1	0.988321	0.998545	0.999999	0.991608	0.999207	0.988321	0.998545	0.999614
CAG00736	0.262357	0.708046	0.0103388	0.33337	0.63538	0.00547253	0.476134	0.210218	0.246272	0.999207	0.948394	0.375652	0.687247	0.988321
CAG00740	0.0734989	0.708046	0.110831	0.553301	0.966097	0.999207	0.925665	0.99999	0.994175	0.999841	0.948394	0.979204	0.997547	0.897689
CAG00745	0.693728	0.825914	0.799779	0.933152	0.999207	0.966097	0.999841	0.999207	0.897689	0.994175	0.988321	0.988321	0.994175	0.99999
CAG00961	0.138923	0.708046	0.108936	0.553301	0.99999	1	0.999841	0.912338	0.99999	0.99999	0.881728	0.999841	0.912338	0.845976
CAG00753	0.121062	0.708046	0.142367	0.577547	0.99999	0.994175	0.897689	0.966097	0.997547	0.925665	0.979204	0.988321	0.999207	0.999207
CAG00755	0.436933	0.726256	0.276522	0.692475	0.999614	0.937677	0.712421	0.608924	0.864477	0.58228	0.476134	0.988321	0.966097	0.999841
CAG00756	0.376635	0.722815	0.684974	0.885616	0.979204	0.979204	0.925665	0.897689	1	0.999207	0.997547	0.999207	0.997547	0.99999
CAG00998	0.30194	0.708046	0.424667	0.7807	1	0.999999	0.997547	0.998545	0.999999	0.997547	0.998545	0.996122	0.999207	0.97319
CAG00761	0.653543	0.803536	0.600737	0.858188	0.966097	1	0.984218	0.999999	0.966097	0.999949	0.97319	0.984218	0.999999	0.988321
CAG00764	0.653109	0.803536	0.592305	0.854286	0.999999	0.897689	0.897689	0.845976	0.912338	0.912338	0.864477	1	0.999949	0.999949
CAG00770	0.186466	0.708046	0.939854	0.974503	0.999614	1	0.999614	1	0.999614	1	0.999614	0.999614	1	0.999614
CAG00773	0.17512	0.708046	0.116201	0.553301	0.997547	0.736935	0.736935	0.687247	0.897689	0.897689	0.864477	1	0.99999	0.99999
CAG00775	0.541401	0.766382	0.383249	0.7807	0.712421	0.925665	0.988321	0.555566	0.991608	0.937677	0.999207	0.997547	0.957851	0.845976
CAG00792	0.148054	0.708046	0.0332641	0.46513	0.984218	0.177897	0.0547573	0.555566	0.450246	0.193592	0.864477	0.988321	0.957851	0.760677
CAG00780	0.264358	0.708046	0.417816	0.7807	0.687247	0.999841	0.897689	0.997547	0.783543	0.994175	0.476134	0.948394	0.988321	0.736935
CAG00782	0.236245	0.708046	0.167755	0.608687	0.925665	0.966097	0.124179	0.58228	0.999841	0.528897	0.966097	0.424814	0.925665	0.897689
CAG00790	0.056327	0.708046	0.0562903	0.53297	0.997547	0.966097	0.925665	0.58228	0.997547	0.988321	0.783543	0.999841	0.925665	0.966097
CAG00791	0.80303	0.869631	0.511199	0.81383	0.864477	0.864477	0.805438	0.845976	1	0.999949	0.999999	0.999949	0.999999	0.99999
CAG00796	0.149215	0.708046	0.129466	0.565626	0.937677	0.912338	0.736935	0.736935	0.99999	0.991608	0.991608	0.996122	0.996122	1
CAG00797	0.395455	0.722815	0.66555	0.881977	1	0.999614	0.998545	0.998545	0.999614	0.998545	0.998545	0.988321	0.99999	0.979204
CAG00799	0.00318494	0.143322	0.00739391	0.277272	0.864477	0.58228	0.826275	0.210218	0.102449	0.246272	0.0164388	0.994175	0.966097	0.826275
CAG00805	0.632553	0.799575	0.885224	0.958746	0.999999	0.999207	0.991608	0.999949	0.999614	0.994175	0.999841	0.999614	0.996122	0.979204
CAG00807	0.442261	0.726256	0.308441	0.699911	0.999207	0.912338	0.99999	0.826275	0.97319	0.999841	0.925665	0.937677	0.999614	0.864477
CAG00808	0.202561	0.708046	0.529398	0.821655	0.99999	1	0.99999	0.979204	0.99999	1	0.966097	0.99999	0.979204	0.966097
CAG00812	0.449145	0.726256	0.0915782	0.545623	0.966097	0.996122	0.994175	0.99999	0.845976	0.826275	0.948394	0.999999	0.998545	0.997547
CAG00814	0.555291	0.766382	0.545036	0.832279	0.999841	0.966097	0.99999	0.988321	0.988321	0.999207	0.997547	0.948394	0.999841	0.979204
CAG00815	0.683689	0.824826	0.727303	0.903187	0.999614	0.997547	0.999949	0.994175	0.984218	0.99999	0.999614	0.991608	0.948394	0.998545
CAG00816	0.689118	0.825914	0.497138	0.805725	0.994175	0.999999	0.996122	0.999614	0.996122	0.999999	0.97319	0.997547	0.999207	0.979204
CAG00818	0.547535	0.766382	0.200575	0.640804	0.999841	0.957851	0.687247	0.988321	0.984218	0.783543	0.997547	0.97319	0.999614	0.925665
CAG00820	0.380714	0.722815	0.669868	0.881977	0.999207	0.998545	0.99999	0.998545	0.984218	0.997547	0.984218	0.999614	1	0.999614
CAG00824	0.47286	0.73618	0.412607	0.7807	0.979204	0.997547	0.63538	0.937677	0.999207	0.925665	0.999614	0.826275	0.991608	0.97319
CAG00830	0.283748	0.708046	0.376607	0.773851	0.996122	0.988321	0.988321	0.805438	0.999949	0.999949	0.948394	1	0.97319	0.97319
CAG00831	0.266066	0.708046	0.275205	0.692475	0.997547	0.999841	0.979204	1	0.988321	0.897689	0.997547	0.994175	0.999841	0.979204
CAG00837	0.347953	0.708046	0.566671	0.836828	0.999841	0.997547	0.999841	0.999207	0.999841	1	0.994175	0.999841	0.979204	0.994175
CAG00839	0.130708	0.708046	0.291334	0.692475	0.996122	0.979204	0.979204	0.999841	0.881728	0.881728	0.999614	1	0.948394	0.948394
CAG00849	0.594818	0.779198	0.390204	0.7807	0.994175	0.984218	0.999949	1	0.881728	0.998545	0.994175	0.966097	0.984218	0.999949
CAG00850	0.18717	0.708046	0.0327475	0.46513	0.997547	0.760677	0.712421	0.897689	0.912338	0.881728	0.979204	0.99999	0.998545	0.996122
CAG00851	0.17633	0.708046	0.243754	0.66487	0.988321	0.991608	0.881728	0.996122	0.999999	0.991608	0.999949	0.988321	0.99999	0.979204
CAG00852	0.61063	0.791884	0.494489	0.805725	0.997547	0.783543	0.996122	0.994175	0.925665	0.999999	0.99999	0.937677	0.948394	0.999999
CAG00858	0.0633438	0.708046	0.037431	0.481255	0.112909	0.881728	0.999614	0.661528	0.58228	0.0680243	0.826275	0.783543	0.994175	0.528897
CAG00861	0.409521	0.725529	0.738073	0.907466	0.988321	0.999614	0.999949	0.97319	0.998545	0.996122	0.999949	0.99999	0.994175	0.988321
CAG00862	0.786181	0.861844	0.985091	0.991702	0.999207	0.999207	0.99999	0.99999	0.988321	0.999841	0.997547	0.997547	0.999841	0.999841
CAG00863	0.247819	0.708046	0.438927	0.7807	0.991608	0.999841	0.994175	0.957851	0.97319	0.912338	0.783543	0.999207	0.984218	0.998545
CAG00869	0.244133	0.708046	0.0516942	0.516942	0.307196	0.661528	0.994175	0.999614	0.979204	0.555566	0.424814	0.881728	0.783543	0.999614
CAG00872	0.363535	0.711742	0.694963	0.888447	0.994175	0.999614	1	0.994175	0.999614	0.994175	1	0.999614	0.999614	0.994175
CAG00873	0.425802	0.726256	0.088881	0.545623	0.712421	0.998545	0.307196	0.994175	0.864477	0.966097	0.912338	0.476134	0.999949	0.555566
CAG00875	0.577624	0.774065	0.217337	0.652751	0.999207	0.966097	0.988321	0.997547	0.897689	0.948394	0.979204	0.999841	0.997547	0.999841
CAG00879	0.513115	0.766382	0.595425	0.856042	0.996122	0.997547	0.994175	0.998545	0.999999	0.999999	0.966097	0.99999	0.97319	0.957851
CAG00893	0.116739	0.708046	0.406006	0.7807	0.864477	0.994175	0.966097	1	0.63538	0.997547	0.864477	0.826275	0.994175	0.966097
CAG00895	0.277688	0.708046	0.769154	0.932843	0.999207	0.999207	0.997547	0.997547	0.988321	0.99999	0.979204	0.979204	0.99999	0.966097
CAG00897	0.743927	0.839016	0.814207	0.93947	0.979204	0.864477	0.988321	0.845976	0.994175	0.99999	0.991608	0.988321	0.999999	0.984218
CAG00903	0.240499	0.708046	0.499482	0.805725	0.994175	0.99999	1	0.988321	0.988321	0.994175	0.99999	0.99999	0.979204	0.988321
CAG00908	0.72897	0.83258	0.76058	0.930057	0.957851	0.999999	0.997547	0.999841	0.948394	0.996122	0.912338	0.996122	0.999949	0.988321
CAG00909	0.541756	0.766382	0.890569	0.958746	0.999841	0.897689	0.998545	0.998545	0.948394	0.999949	0.999949	0.97319	0.97319	1
CAG00912	0.803925	0.869631	0.996966	0.996966	0.99999	0.99999	0.999841	0.99999	1	0.99999	1	0.99999	1	0.99999
CAG00918	0.116074	0.708046	0.171201	0.608687	0.99999	0.948394	0.999207	0.999207	0.966097	0.999841	0.997547	0.988321	0.864477	0.988321
CAG00919	0.258866	0.708046	0.122593	0.553301	0.760677	0.58228	0.897689	0.881728	0.998545	0.998545	0.999207	0.979204	0.984218	0.999999
CAG00920	0.603745	0.787493	0.808792	0.935621	0.997547	0.988321	0.99999	0.997547	0.999841	0.999207	1	0.994175	0.999841	0.999207
CAG00928	0.330788	0.708046	0.0992422	0.545623	0.864477	0.991608	0.97319	0.999614	0.984218	0.996122	0.760677	0.999841	0.966097	0.925665
CAG00931	0.244029	0.708046	0.426031	0.7807	0.864477	0.998545	0.999614	0.897689	0.712421	0.760677	0.329232	0.99999	0.97319	0.957851
CAG00933	0.564137	0.769278	0.924722	0.961027	0.998545	0.999841	0.997547	0.999207	0.999949	0.999999	0.999999	0.999841	0.99999	0.99999
CAG00936	0.346608	0.708046	0.33181	0.728364	0.99999	0.994175	0.925665	0.957851	0.988321	0.897689	0.937677	0.994175	0.998545	0.999949
CAG00937	0.70418	0.827366	0.481481	0.805725	0.966097	1	0.58228	0.999949	0.966097	0.925665	0.984218	0.58228	0.999949	0.661528
CAG00938	0.322813	0.708046	0.855695	0.950772	0.999207	0.99999	0.999841	0.99999	0.999841	0.99999	0.997547	0.99999	0.999841	0.999207
CAG00941	0.157195	0.708046	0.231078	0.662326	0.925665	0.988321	0.997547	0.979204	0.997547	0.783543	0.63538	0.925665	0.826275	0.999207
CAG00943	0.130845	0.708046	0.302046	0.697028	0.783543	0.999207	0.912338	1	0.897689	0.998545	0.783543	0.97319	0.999207	0.912338
CAG00949	0.233432	0.708046	0.0159624	0.422534	0.999949	0.991608	0.783543	0.661528	0.997547	0.845976	0.736935	0.957851	0.897689	0.999614
CAG00950	0.174831	0.708046	0.172241	0.608687	0.476134	0.687247	0.687247	0.712421	0.997547	0.997547	0.996122	1	0.999999	0.999999
CAG01094	0.143682	0.708046	0.291426	0.692475	0.997547	0.994175	0.99999	0.994175	0.948394	0.999207	0.948394	0.988321	1	0.988321
CAG00957	0.758976	0.851719	0.670486	0.881977	0.991608	0.957851	0.999614	0.998545	0.999207	0.966097	0.999841	0.897689	0.994175	0.988321
CAG00962	0.129751	0.708046	0.12231	0.553301	0.979204	0.476134	0.966097	0.246272	0.826275	0.99999	0.58228	0.864477	0.994175	0.63538
CAG00965	0.252916	0.708046	0.54803	0.832279	0.991608	0.99999	0.966097	0.991608	0.996122	0.999614	1	0.979204	0.996122	0.999614
CAG00967	0.769471	0.851983	0.493246	0.805725	0.999841	0.994175	0.999207	0.99999	0.979204	0.994175	0.99999	0.999841	0.988321	0.997547
CAG00969	0.290544	0.708046	0.238605	0.66487	0.991608	0.997547	0.805438	0.937677	0.999949	0.966097	0.997547	0.937677	0.991608	0.997547
CAG00974	0.151692	0.708046	0.321091	0.715301	0.994175	0.63538	0.826275	0.994175	0.375652	0.58228	0.925665	0.997547	0.864477	0.966097
CAG00975	0.429083	0.726256	0.912007	0.958817	0.996122	0.999999	0.994175	0.999614	0.997547	0.937677	0.979204	0.991608	0.999207	0.999614
CAG00984	0.733926	0.833302	0.705815	0.894696	0.999999	0.991608	0.999999	0.984218	0.994175	1	0.979204	0.994175	0.864477	0.979204
CAG00986	0.328772	0.708046	0.569043	0.836828	0.994175	0.988321	0.997547	0.994175	0.99999	0.99999	1	0.999841	0.99999	0.99999
CAG00994	0.0823619	0.708046	0.09048	0.545623	0.999949	0.805438	0.805438	0.375652	0.736935	0.736935	0.307196	1	0.957851	0.957851
CAG00996	0.595653	0.779198	0.623606	0.866093	0.984218	0.999949	0.998545	0.984218	0.966097	0.999207	1	0.994175	0.966097	0.999207
CAG01003	0.450833	0.726256	0.56839	0.836828	0.999841	0.99999	0.997547	0.97319	0.999207	0.999841	0.937677	0.994175	0.984218	0.881728
CAG01004	0.481456	0.74197	0.20372	0.640804	0.999614	0.988321	0.966097	0.998545	0.957851	0.912338	0.988321	0.999841	0.999614	0.996122
CAG01008	0.349936	0.708046	0.272951	0.692475	0.996122	0.999949	0.994175	0.937677	0.988321	0.999999	0.994175	0.984218	0.897689	0.996122
CAG01011	0.128171	0.708046	0.401981	0.7807	0.783543	0.979204	0.999207	0.997547	0.424814	0.63538	0.58228	0.997547	0.999207	0.99999
CAG01015	0.772465	0.851983	0.840755	0.940693	0.966097	0.996122	0.999949	0.999949	0.998545	0.937677	0.984218	0.988321	0.999207	0.999207
CAG01017	0.186281	0.708046	0.0225651	0.441492	0.966097	0.897689	0.826275	0.783543	0.528897	0.424814	0.375652	0.999841	0.999207	0.99999
CAG01019	0.236672	0.708046	0.508932	0.81383	0.948394	0.997547	0.925665	0.979204	0.994175	0.99999	0.999841	0.988321	0.999207	0.999207
CAG01020	0.3469	0.708046	0.296471	0.692475	0.999949	0.925665	0.999999	0.99999	0.881728	0.999841	0.999614	0.937677	0.948394	0.999999
CAG01023	0.64501	0.803536	0.826641	0.940693	0.99999	0.997547	0.999207	0.999207	0.999207	0.999841	0.997547	0.99999	0.979204	0.988321
CAG01024	0.793443	0.866625	0.529511	0.821655	0.999207	0.925665	0.999949	0.998545	0.979204	0.996122	0.999999	0.881728	0.984218	0.994175
CAG01025	0.961438	0.961438	0.840743	0.940693	0.979204	0.996122	0.979204	0.999999	0.881728	1	0.984218	0.881728	0.994175	0.984218
CAG01030	0.0340066	0.637624	0.0253995	0.447251	0.329232	0.979204	0.424814	0.712421	0.102449	0.999841	0.97319	0.149262	0.352068	0.991608
CAG01035	0.109983	0.708046	0.161049	0.594033	0.994175	0.994175	0.997547	0.988321	0.925665	0.948394	0.897689	0.99999	0.99999	0.999841
CAG01036	0.644129	0.803536	0.398836	0.7807	0.999207	0.966097	0.999841	0.999999	0.897689	0.99999	0.999614	0.925665	0.957851	0.999949
CAG01037	0.349026	0.708046	0.110831	0.553301	0.864477	0.925665	0.897689	0.979204	0.999841	0.99999	0.994175	0.99999	0.999207	0.997547
CAG01039	0.154606	0.708046	0.497695	0.805725	0.999841	0.966097	0.994175	0.994175	0.988321	0.979204	0.979204	0.826275	0.826275	1
CAG01040	0.766182	0.851983	0.555727	0.833591	0.984218	0.897689	0.58228	0.864477	0.996122	0.881728	0.991608	0.979204	0.99999	0.988321
CAG01046	0.946564	0.95079	0.640077	0.867575	0.937677	0.996122	0.979204	0.99999	0.994175	0.999614	0.912338	0.999614	0.991608	0.966097
CAG01052	0.0487337	0.708046	0.129104	0.565626	0.99999	0.805438	0.979204	0.424814	0.845976	0.988321	0.476134	0.984218	0.97319	0.783543
CAG01637	0.140689	0.708046	0.35457	0.749092	0.99999	0.63538	0.58228	0.988321	0.58228	0.528897	0.979204	0.99999	0.897689	0.864477
CAG01056	0.00571153	0.233654	0.0510673	0.516942	0.193592	0.352068	0.265686	0.124179	0.997547	0.999841	0.999614	0.999841	0.984218	0.996122
CAG01058	0.531416	0.766382	0.91728	0.958817	0.99999	0.999614	1	0.999949	0.998545	0.99999	0.999999	0.999614	0.997547	0.999949
CAG01059	0.327541	0.708046	0.659452	0.880574	0.998545	0.991608	0.979204	0.997547	0.999841	0.998545	0.999999	0.999949	0.999949	0.999207
CAG01061	0.555931	0.766382	0.863626	0.953918	0.966097	0.957851	0.988321	0.994175	0.999999	0.999841	0.999207	0.999614	0.998545	0.99999
CAG01063	0.0885016	0.708046	0.551154	0.832279	0.966097	0.979204	0.994175	0.994175	0.99999	0.999207	0.999207	0.999841	0.999841	1
CAG01065	0.556904	0.766382	0.829917	0.940693	0.999949	0.999207	0.99999	0.999207	0.996122	0.999999	0.999949	0.997547	0.988321	0.999841
CAG01086	0.101359	0.708046	0.0191344	0.441492	0.948394	0.999207	1	0.897689	0.864477	0.948394	0.476134	0.999207	0.966097	0.897689
CAG01090	0.699231	0.825982	0.274711	0.692475	0.999207	0.99999	0.999614	0.881728	0.999841	0.999999	0.760677	0.999949	0.845976	0.783543
CAG01098	0.397868	0.722815	0.433749	0.7807	0.999207	0.99999	0.966097	0.999207	0.999841	0.994175	1	0.979204	0.999841	0.994175
CAG01115	0.197028	0.708046	0.193253	0.634772	0.999841	0.736935	0.925665	0.864477	0.63538	0.864477	0.783543	0.994175	0.999207	0.999841
CAG01127	0.531416	0.766382	0.91728	0.958817	0.99999	0.999614	1	0.999949	0.998545	0.99999	0.999999	0.999614	0.997547	0.999949
CAG01130	0.631044	0.799575	0.490807	0.805725	0.994175	0.997547	0.999841	0.988321	0.948394	0.979204	0.99999	0.999841	0.925665	0.966097
CAG01132	0.0273054	0.558519	0.0268351	0.447251	0.177897	0.0346412	0.286002	0.528897	0.966097	0.999207	0.966097	0.897689	0.687247	0.994175
CAG01133	0.196429	0.708046	0.076197	0.545623	0.988321	0.925665	0.826275	0.988321	0.687247	0.979204	1	0.329232	0.687247	0.979204
CAG01141	0.416255	0.726256	0.524931	0.821655	0.999841	0.979204	0.97319	0.988321	0.994175	0.991608	0.997547	0.999999	0.99999	0.999949
CAG01146	0.168523	0.708046	0.0775438	0.545623	0.991608	0.712421	0.329232	0.687247	0.925665	0.608924	0.912338	0.97319	0.999999	0.979204
CAG01155	0.349028	0.708046	0.637143	0.867575	0.826275	0.957851	0.97319	0.998545	0.996122	0.991608	0.937677	0.99999	0.994175	0.997547
CAG00010_2	0.3964	0.722815	0.61685	0.866093	0.999614	0.999841	0.988321	0.999949	0.996122	0.998545	0.997547	0.966097	0.999999	0.97319
CAG01156	0.619929	0.799575	0.779792	0.933152	0.999207	0.966097	1	0.997547	0.994175	0.999207	0.99999	0.966097	0.997547	0.997547
CAG01159	0.173882	0.708046	0.230082	0.662326	0.712421	0.783543	0.608924	0.912338	0.999949	0.999841	0.994175	0.998545	0.998545	0.979204
CAG01162	0.0760152	0.708046	0.092638	0.545623	0.661528	0.948394	0.97319	0.937677	0.97319	0.948394	0.979204	0.999949	0.999999	0.999841
CAG01165	0.316489	0.708046	0.390733	0.7807	0.991608	0.984218	0.864477	0.957851	0.864477	0.984218	0.783543	0.555566	0.999841	0.450246
CAG01169	0.509702	0.766382	0.131427	0.568676	0.979204	1	0.997547	0.966097	0.979204	0.897689	0.736935	0.997547	0.966097	0.997547
CAG01183	0.697086	0.825982	0.961927	0.979337	0.999614	0.997547	0.999207	0.999207	0.999949	0.999999	0.999999	0.99999	0.99999	1
CAG01188	0.362724	0.711742	0.529109	0.821655	0.925665	0.999949	0.991608	0.999207	0.957851	0.996122	0.979204	0.997547	0.999949	0.999614
CAG01190	0.0242985	0.520681	0.0261608	0.447251	0.845976	0.999207	0.966097	0.99999	0.712421	0.450246	0.881728	0.994175	0.997547	0.948394
CAG01192	0.29889	0.708046	0.899524	0.958817	0.998545	0.996122	0.998545	0.998545	0.99999	1	1	0.99999	0.99999	1
CAG01194	0.352748	0.708646	0.649354	0.875464	0.999614	0.997547	0.996122	0.984218	0.999949	0.999841	0.997547	0.999999	0.999614	0.999841
CAG01197	0.317073	0.708046	0.226577	0.662326	0.925665	0.783543	0.979204	0.984218	0.997547	0.999207	0.998545	0.979204	0.97319	0.999999
CAG01200	0.72602	0.83258	0.842443	0.940693	0.99999	0.999949	0.999949	0.996122	0.999614	0.999614	0.998545	1	0.988321	0.988321
CAG01202	0.23835	0.708046	0.178262	0.617059	0.999949	0.999999	0.450246	0.997547	0.99999	0.375652	0.991608	0.424814	0.996122	0.661528
CAG01205	0.36217	0.711742	0.591833	0.854286	1	0.988321	0.99999	0.994175	0.988321	0.99999	0.994175	0.979204	0.99999	0.988321
CAG01207	0.00281871	0.140936	0.00268399	0.134199	0.760677	0.286002	0.528897	0.661528	0.0144213	0.0489804	0.0838235	0.994175	0.97319	0.999614
CAG01208	0.000976475	0.140936	0.000891997	0.1338	0.948394	0.0437259	0.999207	0.826275	0.00408086	0.988321	0.375652	0.0212384	0.424814	0.687247
CAG01214	0.550671	0.766382	0.829169	0.940693	0.994175	0.966097	0.999841	0.997547	0.826275	0.999207	0.948394	0.925665	0.997547	0.988321
CAG01215	0.682442	0.824826	0.746194	0.914951	0.998545	0.999207	0.999614	0.984218	0.999999	0.988321	0.925665	0.991608	0.937677	0.997547
CAG01220	0.665729	0.814071	0.686844	0.885616	0.99999	0.988321	0.99999	0.997547	0.994175	0.999841	0.999207	0.979204	0.999841	0.994175
CAG01222	0.0448127	0.708046	0.136852	0.575072	0.864477	0.528897	0.149262	0.307196	0.979204	0.687247	0.881728	0.948394	0.996122	0.996122
CAG01223	0.00274003	0.140936	0.00135962	0.134199	0.999841	0.149262	0.826275	0.897689	0.102449	0.736935	0.826275	0.736935	0.63538	0.999841
CAG01225	0.146508	0.708046	0.0497472	0.516942	0.997547	0.999841	0.948394	0.826275	0.988321	0.826275	0.63538	0.979204	0.897689	0.997547
CAG01228	0.839591	0.88279	0.961022	0.979337	0.994175	0.997547	0.999207	0.966097	0.99999	0.999841	0.999207	0.99999	0.997547	0.994175
CAG01230	0.577542	0.774065	0.331575	0.728364	0.998545	0.998545	0.912338	1	1	0.979204	0.998545	0.979204	0.998545	0.912338
CAG01235	0.319247	0.708046	0.137406	0.575072	0.994175	0.994175	0.948394	0.988321	0.925665	0.783543	0.897689	0.997547	0.99999	0.999207
CAG01237	0.0403734	0.708046	0.0573268	0.53297	0.966097	0.826275	0.63538	0.63538	0.994175	0.948394	0.948394	0.997547	0.997547	1
CAG01238	0.00228941	0.140936	0.0484243	0.516942	0.999999	0.63538	0.210218	0.193592	0.661528	0.227779	0.210218	0.948394	0.937677	0.999999
CAG01239	0.0170134	0.402949	0.093302	0.545623	0.966097	0.424814	0.424814	0.608924	0.826275	0.826275	0.937677	1	0.998545	0.998545
CAG01241	0.415313	0.726256	0.114901	0.553301	1	0.997547	0.881728	0.999841	0.997547	0.881728	0.999841	0.97319	0.999841	0.937677
CAG01244	0.300489	0.708046	0.125689	0.560001	1	0.997547	0.997547	0.979204	0.997547	0.997547	0.979204	1	0.999207	0.999207
CAG01245	0.838024	0.88279	0.304092	0.698171	0.999949	0.805438	0.937677	0.999207	0.864477	0.966097	0.999949	0.997547	0.912338	0.984218
CAG01253	0.908659	0.933553	0.873689	0.956594	0.999207	0.994175	0.99999	0.997547	0.966097	0.999841	0.979204	0.988321	0.99999	0.994175
CAG01262	0.941394	0.949118	0.604546	0.858188	0.984218	0.999614	0.966097	0.99999	0.997547	0.760677	0.97319	0.912338	0.998545	0.979204
CAG01263	0.29336	0.708046	0.426024	0.7807	0.994175	0.991608	0.999207	0.783543	0.912338	0.966097	0.528897	0.999614	0.957851	0.897689
CAG01264	0.0545209	0.708046	0.0300903	0.451355	0.912338	0.999999	0.994175	0.845976	0.897689	0.991608	0.999841	0.991608	0.826275	0.97319
CAG01270	0.461208	0.732889	0.674223	0.881977	0.999999	0.994175	0.999999	0.998545	0.996122	1	0.997547	0.996122	0.957851	0.997547
CAG01272	6.08386e-05	0.0273774	0.000330028	0.1338	0.712421	0.112909	0.998545	0.476134	0.00222053	0.528897	0.0307426	0.210218	0.937677	0.661528
CAG01276	0.646809	0.803536	0.423187	0.7807	1	1	0.948394	0.99999	1	0.948394	0.99999	0.948394	0.99999	0.966097
CAG01281	0.817238	0.871463	0.702054	0.892441	0.997547	0.97319	0.99999	0.999614	0.998545	0.999207	0.984218	0.984218	0.925665	0.998545
CAG01282	0.256744	0.708046	0.084452	0.545623	0.997547	0.984218	0.957851	0.999949	0.912338	0.845976	0.991608	0.999841	0.994175	0.979204
CAG01284	0.193221	0.708046	0.18941	0.632531	0.991608	0.999999	0.99999	0.912338	0.994175	0.996122	0.994175	0.999999	0.925665	0.937677
CAG01285	0.191886	0.708046	0.0903546	0.545623	0.997547	0.97319	0.984218	0.999614	0.998545	0.912338	0.984218	0.783543	0.925665	0.997547
CAG50003	0.858948	0.896581	0.479168	0.805725	0.897689	0.966097	0.897689	0.476134	0.999207	1	0.948394	0.999207	0.864477	0.948394
CAG01299	0.514414	0.766382	0.351469	0.746043	0.979204	0.826275	0.999207	0.99999	0.476134	0.925665	0.966097	0.925665	0.864477	0.999841
CAG01301	0.0152769	0.400798	0.222731	0.662311	0.948394	0.329232	0.58228	0.352068	0.783543	0.948394	0.805438	0.994175	0.999999	0.996122
CAG01302	0.104777	0.708046	0.18941	0.632531	0.999949	0.925665	0.979204	0.881728	0.957851	0.991608	0.925665	0.999207	0.999949	0.996122
CAG01308	0.861668	0.896581	0.882054	0.958746	0.999207	0.991608	0.996122	0.991608	0.957851	0.97319	0.957851	0.99999	1	0.99999
CAG01320	0.329318	0.708046	0.412105	0.7807	0.881728	0.966097	0.999999	0.736935	0.998545	0.897689	0.998545	0.97319	0.979204	0.760677
CAG01321	0.00276867	0.140936	0.000615831	0.1338	0.286002	0.783543	0.329232	0.979204	0.0164388	0.00117425	0.0838235	0.948394	0.979204	0.687247
CAG01323	0.822652	0.873544	0.872375	0.956594	0.979204	0.999949	0.984218	0.991608	0.957851	0.999999	0.999949	0.966097	0.979204	0.99999
CAG01325	0.0626639	0.708046	0.247461	0.66487	0.736935	0.999949	0.998545	0.999614	0.661528	0.555566	0.845976	0.999841	0.997547	0.988321
CAG02021	0.711628	0.83258	0.558526	0.835005	0.881728	0.897689	0.994175	0.97319	0.999999	0.984218	0.997547	0.988321	0.998545	0.999614
CAG01356	0.142035	0.708046	0.0838714	0.545623	0.937677	0.997547	0.988321	0.999207	0.805438	0.712421	0.984218	0.999841	0.979204	0.948394
CAG01358	0.408806	0.725529	0.513617	0.81383	0.957851	0.999841	0.99999	0.805438	0.984218	0.97319	0.994175	0.99999	0.881728	0.845976
CAG01359	0.568652	0.773092	0.90096	0.958817	0.999207	0.999949	0.984218	0.979204	0.996122	0.998545	0.997547	0.966097	0.957851	0.999999
CAG01366	0.264757	0.708046	0.29534	0.692475	0.246272	0.937677	0.988321	0.937677	0.712421	0.528897	0.712421	0.998545	1	0.998545
CAG01369	0.882519	0.910857	0.653826	0.878274	0.994175	0.991608	0.760677	0.845976	0.999999	0.937677	0.97319	0.948394	0.979204	0.999841
CAG01371	0.150877	0.708046	0.277871	0.692475	0.925665	0.994175	0.608924	0.736935	0.994175	0.97319	0.994175	0.845976	0.925665	0.999614
CAG01372	0.435929	0.726256	0.898364	0.958817	0.999841	0.998545	0.999949	0.99999	0.999949	0.998545	0.99999	0.994175	0.999614	0.999614
CAG01379	0.930247	0.944946	0.889844	0.958746	0.988321	0.999841	0.999949	0.99999	0.997547	0.97319	0.994175	0.998545	0.99999	0.999614
CAG01380	0.166683	0.708046	0.345756	0.740905	0.502384	0.937677	0.999949	1	0.925665	0.424814	0.502384	0.897689	0.937677	0.999949
CAG01383	0.510322	0.766382	0.91728	0.958817	0.99999	0.999614	1	0.999949	0.998545	0.99999	0.999999	0.999614	0.997547	0.999949
CAG01386	0.0150416	0.400798	0.0618176	0.539972	0.966097	0.476134	0.476134	0.826275	0.149262	0.149262	0.424814	1	0.979204	0.979204
CAG01399	0.466913	0.73344	0.386327	0.7807	0.99999	0.999841	0.988321	0.991608	0.99999	0.979204	0.996122	0.966097	0.998545	0.881728
CAG01401	0.199276	0.708046	0.0925343	0.545623	0.912338	0.997547	1	0.957851	0.760677	0.912338	0.999841	0.997547	0.845976	0.957851
CAG01402	0.554886	0.766382	0.679595	0.885616	0.99999	0.984218	0.998545	0.997547	0.991608	0.996122	0.994175	0.925665	0.912338	0.999999
CAG01408	0.231783	0.708046	0.246651	0.66487	0.948394	0.897689	0.925665	1	0.999841	0.99999	0.948394	0.99999	0.897689	0.925665
CAG01551	0.179449	0.708046	0.15062	0.577547	0.994175	0.937677	0.937677	0.957851	0.996122	0.996122	0.998545	1	0.99999	0.99999
new_4	0.702475	0.827366	0.899599	0.958817	0.999614	0.999614	0.948394	0.998545	0.994175	0.984218	0.99999	0.881728	0.988321	0.991608

## Sheet: Supplementary Table 3
Supplementary Table 3: Richness (computed as gene count) of each subject at each visit
Gene count
subject	D-30	D-14	D-1	D8	D35
52800100002	500605	448530	#N/A	533875	513615
52800100003	373963	#N/A	421151	282724	537186
52800100004	787670	747021	711843	703000	723541
52800100007	822599	800713	743597	666039	820699
52800100009	386806	665231	378998	323434	321672
52800100012	565083	611555	619468	630696	653134
52800100015	457417	591381	588807	590904	586051
52800100017	601835	593693	610296	534279	607557
52800100021	733350	684801	775147	768749	778488
52800100022	564179	570745	543674	522839	542362
52800100023	788601	676428	693685	718345	731132
52800100027	536061	525975	544910	544035	583051
82600100002	478604	500442	424227	547772	580240
82600100003	687336	685992	653421	626701	537381
82600100004	610516	614776	571140	597155	507210
82600100011	691194	682188	737812	713763	798513
82600100014	509025	608274	465304	558007	478483
82600100015	640248	600827	592901	634335	579845
82600100021	545716	517841	501356	492810	534088
82600100022	520372	540456	556656	530045	576258
82600100023	503142	640469	559895	696162	720007
82600100024	#N/A	761270	673363	766553	763646
82600100025	441207	543240	508343	655393	580378
82600100027	827316	739414	819787	787165	750001
82600100028	656508	#N/A	634617	583345	733270
82600100029	550066	528059	632728	626567	733841
82600100031	426251	466343	427235	431759	397309
82600100032	394065	404005	472471	607270	378332
82600100033	322042	358075	364440	339305	254571
82600100034	687524	641292	626710	580491	699405
82600100035	594277	620449	570996	582155	551889
82600100036	424786	394379	389292	458743	444645
82600100037	839478	818247	790240	782158	844031
82600100040	582521	601690	628476	668168	615655
82600100041	805353	#N/A	772620	747018	761305

## Sheet: Supplementary Table 4
Supplementary Table 4: Richness (computed as MGS count) of each subject at each visit
MGS count
subject	D-30	D-14	D-1	D8	D35
52800100002	173	159	#N/A	191	193
52800100003	143	#N/A	179	135	231
52800100004	284	280	271	261	272
52800100007	265	260	259	249	267
52800100009	134	224	166	140	140
52800100012	199	206	215	213	212
52800100015	161	194	198	189	198
52800100017	209	208	217	193	206
52800100021	271	254	274	270	274
52800100022	189	194	190	191	206
52800100023	302	285	299	297	297
52800100027	217	210	219	204	220
82600100002	176	187	175	186	183
82600100003	239	240	230	221	202
82600100004	211	211	205	211	183
82600100011	275	260	274	267	286
82600100014	182	198	185	202	179
82600100015	216	213	214	220	204
82600100021	186	179	181	171	187
82600100022	177	174	204	174	188
82600100023	215	247	234	264	257
82600100024	#N/A	261	234	271	257
82600100025	184	210	211	209	197
82600100027	297	298	279	301	282
82600100028	232	#N/A	228	240	256
82600100029	230	226	278	258	298
82600100031	136	146	130	140	138
82600100032	164	147	168	181	146
82600100033	108	113	114	107	104
82600100034	236	226	224	222	233
82600100035	199	198	199	200	194
82600100036	141	138	146	145	147
82600100037	279	279	275	275	290
82600100040	197	212	204	219	213
82600100041	299	#N/A	293	291	287
